# Supplementary material for: Kinematic and Kinetic Gait Principal Component Domains in Older Adults With and Without Functional Disability: A Cross-Sectional Study
Source: J Funct Morphol Kinesiol. 2025 Apr 23;10(2):140. doi: 10.3390/jfmk10020140 (PMC12101232; doi:10.3390/jfmk10020140)
Supplement: Supplementary file 1 [file jfmk-10-00140-s001.zip]

Archive with 1 entries (1 files):
- jfmk-3580736-supplementary.pdf
